# Supplementary material for: Analysis of pollen-specific alternative splicing in Arabidopsis thaliana via semi-quantitative PCR
Source: PeerJ. 2015 Apr 28;3:e919. doi: 10.7717/peerj.919 (PMC4419537; doi:10.7717/peerj.919)
Supplement: Data S1 [file peerj-03-919-s001.xls]

## Sheet: Splicing Report
Ga	start	end	type	Gp	Ga_pollen	Gp_pollen	Ga_L1	Gp_L1	Ga_L2	GpL2	len	pollen	L1	L2	ave.L	sym	descr	diff
AT3G17120.1	5841823	5842067	DS/ES	AT3G17120.2	0	28	24	0	33	0	244	0	100	100	100	AT3G17120	unknown protein; BEST Arabidopsis thaliana protein match is: unknown protein (TAIR:AT1G02380.1); Has 67 Blast hits to 67 proteins in 11 species: Archae - 0; Bacteria - 0; Metazoa - 0; Fungi - 0; Plants - 67; Viruses - 0; Other Eukaryotes - 0 (source: NCBI BLink).	100
AT2G19480.2	8440871	8440889	AS/ES	AT2G19480.1	18	0	47	370	43	309	18	100	11.271	12.2159	11.7434	NFA2|NFA02|NAP1;2	nucleosome assembly protein 1;2	88.2566
AT3G58510.3	21640171	21640277	DS	AT3G58510.2	4	23	24	1	11	0	106	14.8148	96	100	98	AT3G58510	DEA(D/H)-box RNA helicase family protein	83.1852
AT3G06330.3	1917423	1917507	DS	AT3G06330.2	3	13	22	2	16	0	84	18.75	91.6667	100	95.8333	AT3G06330	RING/U-box superfamily protein	77.0833
AT5G52040.1	21131561	21131887	AS/ES	AT5G52040.4	2	19	148	27	112	21	326	9.52381	84.5714	84.2105	84.391	ATRSP41	RNA-binding (RRM/RBD/RNP motifs) family protein	74.8672
AT4G36690.1	17294430	17294603	AS	AT4G36690.3	10	98	157	45	146	25	173	9.25926	77.7228	85.3801	81.5514	ATU2AF65A	U2 snRNP auxilliary factor, large subunit, splicing factor	72.2922
AT1G67480.2	25276345	25276463	DS	AT1G67480.1	3	98	16	5	17	9	118	2.9703	76.1905	65.3846	70.7875	AT1G67480	Galactose oxidase/kelch repeat superfamily protein	67.8172
AT4G21720.1	11543743	11543795	AS	AT4G21720.2	6	18	21	5	10	0	52	25	80.7692	100	90.3846	AT4G21720	unknown protein; Has 2692 Blast hits to 975 proteins in 186 species: Archae - 4; Bacteria - 460; Metazoa - 658; Fungi - 93; Plants - 1089; Viruses - 100; Other Eukaryotes - 288 (source: NCBI BLink).	65.3846
AT5G65685.1	26275685	26275722	DS/ES	AT5G65685.2	5	12	48	0	21	3	37	29.4118	100	87.5	93.75	AT5G65685	UDP-Glycosyltransferase superfamily protein	64.3382
AT1G09140.1	2943226	2943564	AS	AT1G09140.2	15	4	22	98	72	128	338	78.9474	18.3333	36	27.1667	ATSRP30.2|ATSRP30|ATSRP30.1	SERINE-ARGININE PROTEIN 30	51.7807
AT1G69840.1	26295589	26295702	DS	AT1G69840.4	19	0	9	11	28	13	113	100	45	68.2927	56.6463	AT1G69840	SPFH/Band 7/PHB domain-containing membrane-associated protein family	43.3537
AT1G13460.1	4615978	4616059	DS	AT1G13460.2	9	9	17	0	9	2	81	50	100	81.8182	90.9091	AT1G13460	Protein phosphatase 2A regulatory B subunit family protein	40.9091
AT1G68580.2	25753367	25753422	AS/ES	AT1G68580.1	9	8	8	2	24	1	55	52.9412	80	96	88	AT1G68580	agenet domain-containing protein / bromo-adjacent homology (BAH) domain-containing protein	35.0588
AT5G53180.1	21570833	21570891	AS/ES	AT5G53180.2	9	8	97	10	73	15	58	52.9412	90.6542	82.9545	86.8044	PTB2|ATPTB2	polypyrimidine tract-binding protein 2	33.8632
AT5G53180.1	21570833	21570891	DS/ES	AT5G53180.2	9	9	97	19	73	15	58	50	83.6207	82.9545	83.2876	PTB2|ATPTB2	polypyrimidine tract-binding protein 2	33.2876
AT2G26800.1	11432202	11432313	AS	AT2G26800.2	40	43	16	3	29	10	111	48.1928	84.2105	74.359	79.2848	AT2G26800	Aldolase superfamily protein	31.092
AT2G37340.2	15671600	15671818	AS	AT2G37340.3	21	13	141	8	97	11	218	61.7647	94.6309	89.8148	92.2228	RSZ33|ATRSZ33	arginine/serine-rich zinc knuckle-containing protein 33	30.4581
AT2G02960.1	863995	864020	AS	AT2G02960.4	15	3	5	7	11	6	25	83.3333	41.6667	64.7059	53.1863	AT2G02960	RING/FYVE/PHD zinc finger superfamily protein	30.1471
AT4G02880.1	1275741	1275753	AS	AT4G02880.2	19	14	8	3	12	0	12	57.5758	72.7273	100	86.3636	AT4G02880	unknown protein; BEST Arabidopsis thaliana protein match is: unknown protein (TAIR:AT1G03290.2); Has 30201 Blast hits to 17322 proteins in 780 species: Archae - 12; Bacteria - 1396; Metazoa - 17338; Fungi - 3422; Plants - 5037; Viruses - 0; Other Eukaryotes - 2996 (source: NCBI BLink).	28.7879
AT2G15280.2	6641029	6641099	AS/ES	AT2G15280.1	0	23	4	14	7	14	70	0	22.2222	33.3333	27.7778	AT2G15280	Reticulon family protein	27.7778
AT4G32850.1	15854317	15854362	AS	AT4G32850.6	9	40	23	22	13	19	45	18.3673	51.1111	40.625	45.8681	nPAP|PAP(IV)	nuclear poly(a) polymerase	27.5007
AT4G32850.6	15854211	15854241	DS	AT4G32850.1	40	9	22	23	19	13	30	81.6327	48.8889	59.375	54.1319	nPAP|PAP(IV)	nuclear poly(a) polymerase	27.5007
AT3G30390.1	11978926	11979037	DS/ES	AT3G30390.2	10	9	51	8	32	12	111	52.6316	86.4407	72.7273	79.584	AT3G30390	Transmembrane amino acid transporter family protein	26.9524
AT2G39805.1	16611398	16611401	AS	AT2G39805.2	37	22	24	7	14	0	3	62.7119	77.4194	100	88.7097	AT2G39805	Integral membrane Yip1 family protein	25.9978
AT2G46270.2	19002161	19002230	DS	AT2G46270.1	14	4	5	8	17	8	69	77.7778	38.4615	68	53.2308	GBF3	G-box binding factor 3	24.547
AT1G05380.1	1577127	1577148	DS	AT1G05380.2	3	43	4	12	5	10	21	6.52174	25	33.3333	29.1667	AT1G05380	Acyl-CoA N-acyltransferase with RING/FYVE/PHD-type zinc finger protein	22.6449
AT3G19860.2	6903989	6904068	DS	AT3G19860.1	0	43	11	20	6	56	79	0	35.4839	9.67742	22.5806	bHLH121	basic helix-loop-helix (bHLH) DNA-binding superfamily protein	22.5806
AT1G10660.1	3532922	3532991	AS	AT1G10660.3	801	62	13	6	32	12	69	92.8158	68.4211	72.7273	70.5742	AT1G10660	unknown protein; LOCATED IN: endomembrane system; EXPRESSED IN: 24 plant structures; EXPRESSED DURING: 15 growth stages; BEST Arabidopsis thaliana protein match is: unknown protein (TAIR:AT5G62960.1); Has 155 Blast hits to 154 proteins in 22 species: Archae - 0; Bacteria - 0; Metazoa - 10; Fungi - 4; Plants - 139; Viruses - 0; Other Eukaryotes - 2 (source: NCBI BLink).	22.2416
AT5G23610.1	7958131	7958134	AS	AT5G23610.2	27	0	43	10	35	11	3	100	81.1321	76.087	78.6095	AT5G23610	BEST Arabidopsis thaliana protein match is: SWITCH1 (TAIR:AT5G51330.1); Has 170 Blast hits to 162 proteins in 36 species: Archae - 3; Bacteria - 6; Metazoa - 6; Fungi - 4; Plants - 117; Viruses - 0; Other Eukaryotes - 34 (source: NCBI BLink).	21.3905
AT2G47510.2	19498589	19498601	AS	AT2G47510.1	2	23	16	44	10	22	12	8	26.6667	31.25	28.9583	FUM1	fumarase 1
Ga	Gene model representing the smallest variant with respect to differentially spliced region. For example, the exon-skipped form of an alternative splicing choice.
Gp	Gene model representing the largest variant with respect to a differentilaly spliced region. For example, the form containing the 3'-most donor site of an alterantive donor splicing choice.
start	The start position in genomic, interbase coordinates of the differentially spliced region.
end	The end position in genomic, inerbase coordiantes of the differentially spliced region.
type	Type of alternative splicing.
	AS - alternative acceptor site.
	DS - alternative donor site.
	AS/ES - 5' intron of exon skipping (ES) event
	AS/ES - 3' intron of exon skipping (ES) event
Ga_pollen	Number of spliced reads in pollen supporting the Ga choice
Gp_pollen	Number of spliced reads in pollen supporting the Gp choice
Ga_L1	Number of spliced reads in the leaf 1 RNA-Seq library supporting the Ga choice
Gp_L1	Number of spliced reads in the leaf 1 RNA-Seq library supporting the Gp choice
Ga_L2	Number of spliced reads in the leaf 2 RNA-Seq library supporting the Ga choice
Gp_L2	Number of spliced reads in the leaf 2 RNA-Seq library supporting the Gp choice
len	Length of differentially spliced region.
pollen	%S - Percentage of spliced reads that support the Ga choice in this sample.
L1	%S - Percentage of spliced reads that support the Ga choice in this sample.
L2	%S - Percentage of spliced reads that support the Ga choice in this sample.
ave.L	Average percentage of spliced reads (%S) that supported the Ga choice in leaf.
sym	Gene symbol.
descr	Gene description.
diff	Splicing difference between pollen and leaf. Differences between pollen and average leaf %S.
